# Supplementary material for: 16S rRNA Gene Copy Number Normalization Does Not Provide More Reliable Conclusions in Metataxonomic Surveys
Source: Microb Ecol. 2020 Aug 29;81(2):535–9. doi: 10.1007/s00248-020-01586-7 (PMC7835310; doi:10.1007/s00248-020-01586-7)
Supplement: Supplementary file 3 — (XLSX 9 kb) [file 248_2020_1586_MOESM2_ESM.xlsx]

## Sheet: Sheet1
Community	trimLeft	input	filtered	denoisedF	denoisedR	merged	nonchim
mock-12	No	2040485	1415106	1414852	1414706	1376702	1370596
mock-13	No	602819	269290	268016	268078	245938	231779
mock-14	No	613091	243800	242624	242565	221263	208354
mock-15	No	1012097	452551	450787	451023	419173	383902
mock-16	No	593868	558242	557142	556711	550745	337165
mock-16	Yes	593868	560337	559103	559381	550551	544997
mock-18	No	169516	148399	148246	148330	148109	60192
mock-18	Yes	169516	149315	149198	149224	149021	149005
mock-19	No	153841	117714	117516	117596	117356	44749
mock-19	Yes	153841	118931	118722	118798	118532	118395
mock-20	No	207197	147400	146363	147052	135019	109542
mock-21	No	208189	152733	152317	152467	146617	122484
mock-22	No	356563	305208	304356	304635	301672	136425
mock-22	Yes	356563	306253	305513	305764	302999	300596
mock-23	No	336667	290402	289884	289819	288159	166766
mock-23	Yes	336667	291397	290858	291043	289649	287250
